# Supplementary material for: Measurements of Energetic States Resulting from Ion Exchanges in the Isomorphic Crystals of Apatites and Bioapatites
Source: Molecules. 2022 Dec 15;27(24):8913. doi: 10.3390/molecules27248913 (PMC9781773; doi:10.3390/molecules27248913)
Supplement: Supplementary file 1 [file molecules-27-08913-s001.zip]

Archive with 1 entries (1 files):
- molecules-2074185-supplementary.pdf
